# Supplementary material for: Cellulose Isolation from Tomato Pomace: Part II—Integrating High-Pressure Homogenization in a Cascade Hydrolysis Process for the Recovery of Nanostructured Cellulose and Bioactive Molecules
Source: Foods. 2023 Aug 27;12(17):3221. doi: 10.3390/foods12173221 (PMC10487015; doi:10.3390/foods12173221)
Supplement: Supplementary file 1 [file foods-12-03221-s001.zip]

Archive with 1 entries (1 files):
- foods-2566511-supplementary.pdf
